# Supplementary material for: Surgical and transcatheter aortic valve replacement after orthotopic heart transplantation: a case series
Source: Commun Med (Lond). 2025 Oct 1;5:412. doi: 10.1038/s43856-025-01151-8 (PMC12488981; doi:10.1038/s43856-025-01151-8)
Supplement: Supplementary file 7 — Supplementary Data 4 [file 43856_2025_1151_MOESM7_ESM.xlsx]

## Sheet: Tabelle1
PID	Survival (years)	Status	Year of Implantation	Procedure	Indication
1	0.233146	Death	2019	TAVR	Aortic stenosis
2	0.174157	Death	2016	TAVR	Combined dysfunction
3	0.115169	Death	2019	TAVR	Combined dysfunction
4	1.50281	alive	2022	TAVR	Combined dysfunction
5	6.02528	alive	2018	TAVR	Combined dysfunction
6	1.12921	Death	2015	TAVR	Combined dysfunction
7	2.49719	alive	2021	TAVR	Combined dysfunction
8	9.87079	alive	2014	TAVR	Aortic valve regurgitation
9	1.19663	Death	2016	TAVR	Aortic stenosis
10	2.32584	Death	2020	SAVR	Aortic valve regurgitation
11	1.24719	Death	2000	SAVR	Aortic stenosis
12	1.5	Death	1998	SAVR	Infectious endocarditis
13	16.9157	Death	1999	SAVR	Infectious endocarditis
14	3.1236	Death	2008	SAVR	Aortic stenosis
15	1.45506	Death	2003	SAVR	Combined dysfunction
16	0.252809	alive	2024	SAVR	Infectious endocarditis
